# Supplementary material for: Mesoscopic Organization Reveals the Constraints Governing Caenorhabditis elegans Nervous System
Source: PLoS One. 2010 Feb 22;5(2):e9240. doi: 10.1371/journal.pone.0009240 (PMC2825259; doi:10.1371/journal.pone.0009240)
Supplement: Table S1 — The classification of neurons according to their membership in the 6 modules obtained by optimal partitioning of the combined synaptic-gap junctional network of the C. elegans somatic nervous system. (0.02 MB XLS) [file pone.0009240.s005.xls]

## Sheet: Sheet1
Classification of neurons according to their membership in the 6 modules obtained by optimal partitioning
of the combined synaptic-gap junctional network of the C. elegans somatic nervous system
Module I	Module II	Module III	Module IV	Module V	Module VI
(55 Neurons)	(72 Neurons)	(5 Neurons)	(49 Neurons)	(81 Neurons)	(17 Neurons)
URBR	RID	SAAVR	AVL	BAGL/R	AVKL/R
ALA	AVAL/R	SAADL	AS1	CEPVL/R	RMFL/R
URXR	AVBL/R	SMBDL	DA1	IL1DL/R	SAADR
ADFL/R	AVDL/R	SMBVL	DB1	IL1L/R	SMBVR
ADLL/R	AVJL/R	PLNL	DB2	IL1VL/R	AQR
AFDL/R	AVG		DD1	IL2DL/R	VB1
AIBL/R	FLPL/R		SABD	IL2L/R	PDEL/R
AINL/R	RIFL/R		SABVL/R	IL2VL/R	PVM
AIZL/R	ALML/R		VA1	OLLL/R	PVPL
ASEL/R	AVM		VB2	OLQDL/R	PVT
ASGL/R	BDUL/R		VD1	OLQVL/R	DVA
ASHL/R	HSNR		VD2	RIPL/R	PHAL/R
ASIL/R	PVDL/R		PVPR	RMED	PLNR
ASJL/R	SDQL		DVC	RMEL/R
ASKL/R	AS11		AS2	RMEV
AVHL/R	DA8		AS3	URADL/R
AWAL/R	DA9		AS4	URAVL/R
AWBL/R	DD6		AS5	URBL
AWCL/R	PDA		AS6	URYDL/R
RICL	PDB		DA2	URYVL/R
RIML/R	VA12		DA3	CEPDL/R
SAAVL	VD12		DA4	URXL
AIAL/R	VD13		DA5	AUAL/R
AIML/R	DVB		DB3	AVEL/R
AIYL/R	LUAL/R		DB4	RIAL/R
SIAVR	PHBL/R		DD2	RIBL/R
ADAL/R	PHCL/R		DD3	RICR
AVFL/R	PLML/R		DD4	RIVL/R
RMGR	PQR		VA2	RMDL/R
HSNL	PVCL/R		VA3	RMDVL/R
ALNL	PVNL/R		VA4	SIBDL/R
PVQL/R	PVR		VA5	SMDVL/R
	PVWL/R		VA6	RIH
	AS10		VA7	RIR
	AS7		VB3	RIS
	AS8		VB4	RMDDL/R
	AS9		VB5	RMHL/R
	DA6		VB6	SIADL/R
	DA7		VC1	SIAVL
	DB5		VC2	SIBVL/R
	DB6		VC3	SMBDR
	DB7		VC4	SMDDL/R
	DD5		VD3	ADEL/R
	VA10		VD4	RIGL/R
	VA11		VD5	RMGL
	VA8		VD6	SDQR
	VA9		VD7	ALNR
	VB10
	VB11
	VB7
	VB8
	VB9
	VD10
	VD11
	VD8
	VD9
