# Supplementary material for: Mesoscopic Organization Reveals the Constraints Governing Caenorhabditis elegans Nervous System
Source: PLoS One. 2010 Feb 22;5(2):e9240. doi: 10.1371/journal.pone.0009240 (PMC2825259; doi:10.1371/journal.pone.0009240)
Supplement: Table S3 — The classification of neurons in the C. elegans somatic nervous system, according to their role in intra- and inter-modular connectivity. (0.02 MB XLS) [file pone.0009240.s007.xls]

## Sheet: Sheet1
The classification of neurons in the C. elegans somatic nervous system,
according to their role in intra- and inter-modular connectivity
R1	R2	R3	R4	R5	R6	R7
Ultraperipheral	Peripheral	Nonhub connector	Nonhub kinless	Provincial	Connector	Kinless
nodes	nodes	nodes	nodes	hubs	hubs	hubs
IL1L	BAGL/R	AVHL/R		OLLL/R	AIBL/R
IL2DL/R	CEPVL/R	RICL		ASEL/R	AIZL/R
IL2L	IL1DL/R	RIML/R		RMDVL/R	AVAL/R
IL2VL/R	IL1R/L	SAAVL/R		SMDVR	AVBL/R
OLQDL	IL1VR	AVKR		AIAL/R	AVDL/R
RMEL/R	IL2R	RMFL/R		AIYL/R	AVEL/R
URAVL/R	OLQDR	SAADL/R		RIH	RIAL/R
AFDL	OLQVL/R	SMBDL/R		RMDDL/R	RIBL/R
ASGL	RIPL/R	ADER		DD1	AVKL
ASIR	RMED	AQR		VD1	SMBVL
AWAL	RMEV	AVG		VD2	AVFL/R
AWCR	URADL/R	RIFL		PDEL/R	DVA
SIBDL	URBL/R	RMGR		DB3	PVCL/R
RMHL	URYDL/R	SABD		DD2
SIADR/L	URYVL/R	SABVL/R		DD3
PVDL	ALA	VA1		VB8
AS11	CEPDL/R	VB1		VC3
DA9	RID	HSNR		VD3
PDA	URXL/R	SDQR		VD4
PDB	ADFL/R	PVPL/R		VD5
VA12	ADLL/R	PVT		VD6
LUAL/R	AFDR	DVC
PLNL/R	AINL/R	PHAL
AS10	ASGR	PVR
AS7	ASHL/R	VC5
AS8	ASIL
AS9	ASJL/R
DA7	ASKL/R
DD5	AUAL/R
VA10	AVJL/R
VA11	AWAR
VB9	AWBL/R
	AWCL
	RICR
	RIVL/R
	RMDL/R
	SIBDR
	SMDVL
	AIML/R
	AVL
	RIR
	RIS
	RMHR
	SIADL
	SIAVR
	SIBVL/R
	SMBVR
	SMDDL/R
	ADAL/R
	ADEL
	AS1
	DA1
	DB1
	DB2
	FLPL/R
	RIFR
	RIGL/R
	RMGL
	VB2
	ALML/R
	AVM
	BDUL/R
	HSNL
	PVDR
	PVM
	SDQL
	DA8
	DD6
	VD12
	VD13
	DVB
	ALNL/R
	PHAR
	PHBL/R
	PHCL/R
	PLML/R
	PQR
	PVNL/R
	PVQL/R
	PVWL/R
	AS2
	AS3
	AS4
	AS5
	AS6
	DA2
	DA3
	DA4
	DA5
	DA6
	DB4
	DB5
	DB6
	DB7
	DD4
	VA2
	VA3
	VA4
	VA5
	VA6
	VA7
	VA8
	VA9
	VB10
	VB11
	VB3
	VB4
	VB5
	VB6
	VB7
	VC1
	VC2
	VC4
	VD10
	VD11
	VD7
	VD8
	VD9
