# Supplementary material for: Mesoscopic Organization Reveals the Constraints Governing Caenorhabditis elegans Nervous System
Source: PLoS One. 2010 Feb 22;5(2):e9240. doi: 10.1371/journal.pone.0009240 (PMC2825259; doi:10.1371/journal.pone.0009240)
Supplement: Table S4 — Comparison of the number of neurons in each role (R1–R7) between the empirical network and the degree-conserved randomized ensemble. (0.01 MB XLS) [file pone.0009240.s008.xls]

## Sheet: Sheet1
Comparison of the number of neurons in each role (R1-R7) between the empirical network
and the degree-conserved randomized ensemble
Roles	Empirical Network	Randomized Network Ensemble
		(1000 realizations)
		Mean	Std deviation
Ultraperipheral nodes (R1)	39	0.686	0.8568
Peripheral nodes (R2)	156	98.771	38.5248
Nonhub connector nodes (R3)	33	130.371	34.8805
Nonhub kinless nodes (R4)	0	2.67	6.2148
Provincial hubs(R5)	28	1.269	1.3793
Connector hubs(R6)	23	42.019	4.8357
Kinless hubs (R7)	0	3.179	3.9632
